# Supplementary material for: Disrupted propionate metabolism evokes transcriptional changes in the heart by increasing histone acetylation and propionylation
Source: Nat Cardiovasc Res. Author manuscript; Available in PMC 2024 Mar 18. (PMC7615744; doi:10.1038/s44161-023-00365-0)
Supplement: Supplementary Tables 1-13 [file EMS194621-supplement-Supplementary_Tables_1_13.xlsx]

## Sheet: Supplementary Table 1
Supplementary Table 1. Metabolites identified as differentially abundant in plasma (significant effect of genotype) using amino acid and carnitine analyses
m.z	Annotation	Genotype(raw.p)	Genotype(adj.p)	Sex(raw.p)	Sex(adj.p)	Interaction(raw.p)	Interaction(adj.p)
1.17_218.1383m/z	Propionylcarnitine	3.01e-28	9.04e-25	0.021514	0.10995	0.75069	0.98412
1.18_218.3623m/z		6.92e-20	1.04e-16	0.008897	0.059547	0.42372	0.93346
6.35_320.1054m/z	Met	1.78e-12	1.78e-09	0.48623	0.7117	0.89794	0.99604
0.58_204.1225m/z	Acetylcarnitine	8.36e-08	6.28e-05	0.30484	0.56405	0.006318	0.69904
5.34_403.1607m/z	Asp-Val	5.17e-06	0.003106	0.45853	0.68933	0.11518	0.87598
7.37_304.1057m/z	Asp	1.05e-05	0.005253	8.42e-08	4.44e-06	0.003921	0.62011
8.90_880.6710m/z		4.29e-05	0.014316	1.81e-06	7.56e-05	0.015577	0.69904
9.38_200.4516m/z		4.04e-05	0.014316	6.68e-05	0.001532	0.20396	0.8912
6.74_266.1205m/z		3.83e-05	0.014316	0.078691	0.24944	0.34519	0.92117
2.66_347.1082m/z		7.14e-05	0.021456	0.69557	0.85384	0.80137	0.99161
8.91_810.5935m/z		9.34e-05	0.025052	7.63e-05	0.001711	0.31428	0.91705
6.74_361.1864m/z		0.0001	0.025052	0.25246	0.50678	0.2902	0.91705
9.33_200.3674m/z		0.000144	0.033237	1.02e-05	0.00033	0.02252	0.7408
0.50_389.0354m/z		0.00019	0.040764	0.03404	0.14739	0.63666	0.97923
6.73_531.2346m/z		0.000205	0.041167	0.1483	0.36739	0.40744	0.93346
6.58_401.1602m/z		0.000227	0.041993	0.008315	0.056404	0.32333	0.91705
3.30_329.0983m/z		0.000238	0.041993	0.36607	0.6194	0.75362	0.98412

## Sheet: Supplementary Table 2
Supplementary Table 2. Metabolites identified as differentially abundant in cardiac lysates (significant effect of genotype) using amino acid and carnitine analyses
m.z	Annotation	Genotype(raw.p)	Genotype(adj.p)	Sex(raw.p)	Sex(adj.p)	Interaction(raw.p)	Interaction(adj.p)
1.17_218.2750m/z	Propionyl-carnitine	1.73e-14	5.46e-11	0.076061	0.28642	0.019481	0.94671
1.18_218.1383m/z	Propionyl-carnitine	7e-11	1.11e-07	0.62514	0.81502	0.056532	0.94671
3.86_388.1600m/z	Ala-Gln	8e-10	8.42e-07	2.87e-09	1.51e-06	0.000672	0.30318
9.19_245.1276m/z		2.7e-09	1.73e-06	1.59e-09	1.01e-06	0.19429	0.99556
7.02_260.1850m/z	C6-carn	2.74e-09	1.73e-06	0.46906	0.71255	0.36845	0.99556
1.17_218.1383m/z	Propionyl-carnitine	4.18e-09	2.2e-06	0.95862	0.98035	0.12381	0.97017
9.13_520.4352m/z		5.11e-07	0.000231	0.00035	0.013022	3.78e-05	0.03201
Anserine	Anserine	8.29e-07	0.000291	1.08e-07	2.13e-05	0.20312	0.99556
3.37_206.0920m/z		7.41e-07	0.000291	1.08e-07	2.13e-05	0.21705	0.99556
Carnosine	Carnosine	2.46e-06	0.000778	5.11e-09	2.31e-06	0.22901	0.99556
3.15_199.0838m/z		2.73e-06	0.000784	1.63e-07	2.87e-05	0.40031	0.99556
5.16_246.1691m/z	C5-carn	4.69e-06	0.001235	0.40089	0.66808	0.40512	0.99556
8.30_245.1277m/z		6.29e-06	0.001528	2.95e-07	4.44e-05	0.37663	0.99556
7.16_372.6651m/z		7.32e-06	0.001557	0.060609	0.26006	0.013992	0.94671
8.65_328.3834m/z		8.39e-06	0.001557	0.01382	0.12023	0.01668	0.94671
8.26_360.2295m/z		8.04e-06	0.001557	0.064423	0.26699	0.37742	0.99556
7.22_329.1592m/z		8.13e-06	0.001557	0.000291	0.011341	0.56971	0.99556
2.00_333.1167m/z		8.88e-06	0.001557	0.72777	0.87198	0.88735	0.99556
0.49_367.9916m/z		2.1e-05	0.00349	0.49656	0.73128	0.62118	0.99556
0.67_262.1283m/z	Siccinyl/MM-carnitine	2.55e-05	0.003602	0.006263	0.075492	0.10247	0.95409
8.90_550.6247m/z		2.62e-05	0.003602	0.003683	0.058162	0.29625	0.99556
Aminobutyric acid-GABA	GABA	2.4e-05	0.003602	0.61709	0.80996	0.40307	0.99556
6.62_973.4097m/z		2.34e-05	0.003602	0.12015	0.36448	0.42831	0.99556
7.22_328.6581m/z		3.16e-05	0.004161	6.23e-05	0.003577	0.63392	0.99556
7.22_656.3087m/z		4.7e-05	0.00562	3.88e-05	0.002666	0.45503	0.99556
6.20_563.1692m/z	Cys-Thr	4.77e-05	0.00562	0.002883	0.050319	0.47044	0.99556
0.58_162.1117m/z		4.8e-05	0.00562	0.1047	0.33703	0.49873	0.99556
6.62_343.1391m/z	Gly-Pro	5.26e-05	0.005933	0.020854	0.14379	0.87037	0.99556
0.03_186.2205m/z		5.81e-05	0.006331	2.61e-08	9.17e-06	0.02619	0.94671
0.63_357.2125m/z		6.1e-05	0.006423	0.61649	0.80996	0.36195	0.99556
0.53_160.1325m/z		7.14e-05	0.007277	0.50617	0.7397	0.57428	0.99556
4.46_440.1480m/z	Asn-His	9.26e-05	0.008597	0.70414	0.85933	0.25826	0.99556
8.85_503.3571m/z		9.14e-05	0.008597	0.021651	0.1461	0.50446	0.99556
6.53_320.2054m/z		9.16e-05	0.008597	0.015643	0.12521	0.67006	0.99556
3.37_206.5931m/z		0.000101	0.009084	0.000151	0.007581	0.20185	0.99556
6.64_487.1628m/z	Asn-Pro-Ser	0.000107	0.00916	0.2073	0.47615	0.60444	0.99556
8.19_274.2000m/z	C7-carn	0.000107	0.00916	0.84341	0.92934	0.85767	0.99556
7.22_328.8250m/z		0.000111	0.009221	2.61e-05	0.002055	0.086109	0.94671
8.88_658.4728m/z		0.000128	0.010301	0.00419	0.061548	0.042338	0.94671
7.60_386.2371m/z		0.00013	0.010301	0.13618	0.38991	0.85265	0.99556
8.81_427.3411m/z		0.000138	0.010518	0.12274	0.3683	0.11809	0.95456
6.94_462.2898m/z		0.00014	0.010518	0.090208	0.31409	0.3662	0.99556
beta-Alanine/aminopropionic acid		0.00016	0.011763	8.44e-17	2.67e-13	0.042099	0.94671
8.93_556.4404m/z		0.000168	0.012062	0.7106	0.86343	0.28131	0.99556
5.59_486.2605m/z		0.000179	0.012547	0.009233	0.094059	0.51898	0.99556
7.10_388.2525m/z		0.000205	0.012926	0.000883	0.02366	0.27254	0.99556
0.38_838.7767m/z		0.000196	0.012926	0.000978	0.024356	0.52698	0.99556
7.14_469.1974m/z		0.0002	0.012926	0.048804	0.23129	0.56022	0.99556
3.04_171.0547m/z		0.000202	0.012926	0.008229	0.088087	0.94449	0.99737
3.65_270.5648m/z		0.000189	0.012926	0.036654	0.19686	0.95715	0.99737
1.66_188.2077m/z		0.000239	0.014497	0.81691	0.925	0.64886	0.99556
6.63_244.2518m/z		0.000237	0.014497	0.039085	0.20546	0.84017	0.99556
0.64_351.1182m/z		0.000253	0.014979	0.19978	0.46769	0.3012	0.99556
4.73_298.1846m/z		0.000261	0.014979	0.000282	0.011177	0.3146	0.99556
0.68_262.2775m/z		0.00026	0.014979	0.079139	0.29077	0.35874	0.99556
6.63_244.6094m/z		0.00027	0.015232	0.019291	0.14005	0.78613	0.99556
6.63_244.1081m/z		0.000282	0.015354	0.037782	0.2014	0.85083	0.99556
0.37_703.1090m/z		0.00028	0.015354	0.88679	0.9519	0.86005	0.99556
8.33_740.4625m/z		0.000297	0.015883	0.063688	0.26605	0.13777	0.97336
5.72_239.1477m/z		0.000318	0.016728	0.35591	0.62478	0.29414	0.99556
6.62_487.6257m/z		0.000339	0.017562	0.02526	0.15827	0.8787	0.99556
6.85_306.1901m/z		0.000354	0.017663	0.025165	0.15827	0.033444	0.94671
7.14_235.1023m/z	Pentobarbitone	0.000358	0.017663	0.015456	0.12483	0.60377	0.99556
6.62_487.4127m/z		0.000353	0.017663	0.026955	0.16433	0.8461	0.99556
Lysine	Lys	0.000372	0.018063	0.030658	0.17563	0.68877	0.99556
8.51_272.2923m/z		0.000389	0.01854	0.94946	0.97966	0.2285	0.99556
6.62_317.1602m/z		0.000393	0.01854	0.0307	0.17563	0.98612	0.99765
9.03_496.3837m/z		0.000477	0.021734	0.78881	0.91166	0.077663	0.94671
6.62_487.5445m/z		0.000475	0.021734	0.018587	0.13709	0.89227	0.99556
5.24_216.1114m/z		0.000482	0.021734	0.32137	0.59448	0.95022	0.99737
0.67_262.3745m/z		0.000497	0.021943	0.01472	0.12219	0.27006	0.99556
9.10_544.4171m/z		0.000506	0.021943	0.05898	0.2555	0.29564	0.99556
6.62_509.1898m/z		0.000507	0.021943	0.047567	0.22934	0.79781	0.99556
0.37_363.2149m/z		0.000578	0.024668	0.69232	0.85338	0.7832	0.99556
8.52_205.1214m/z		0.000627	0.025359	0.091611	0.31515	0.11511	0.95409
6.62_147.1120m/z		0.000622	0.025359	0.02192	0.14684	0.44826	0.99556
7.94_334.2196m/z		0.000612	0.025359	0.003874	0.059677	0.50973	0.99556
1.65_171.0548m/z		0.000607	0.025359	0.67077	0.83661	0.95418	0.99737
2.81_270.5648m/z		0.000634	0.025359	0.007269	0.082569	0.98202	0.99765
5.81_359.1704m/z		0.000661	0.026095	0.95639	0.9803	0.58042	0.99556
6.62_244.7526m/z		0.000673	0.026231	0.010105	0.1003	0.85458	0.99556
8.38_353.1932m/z		0.000767	0.028491	0.35839	0.62772	0.13087	0.97336
4.49_227.1742m/z		0.000767	0.028491	0.20775	0.4768	0.34822	0.99556
0.40_337.0615m/z		0.000747	0.028491	0.06366	0.26605	0.74337	0.99556
6.62_487.8342m/z		0.000763	0.028491	0.006752	0.078403	0.82416	0.99556
9.08_579.5334m/z		0.000788	0.02875	0.003466	0.057373	0.2649	0.99556
8.90_614.4470m/z		0.000856	0.02875	0.002425	0.045313	0.38358	0.99556
0.37_669.3706m/z		0.000856	0.02875	0.081567	0.29523	0.49387	0.99556
8.29_315.1832m/z		0.000815	0.02875	0.83567	0.9291	0.5756	0.99556
5.48_264.1520m/z		0.000832	0.02875	0.039228	0.20546	0.59273	0.99556
3.87_217.1033m/z		0.00085	0.02875	0.18784	0.45248	0.8393	0.99556
6.62_244.3453m/z		0.000822	0.02875	0.020806	0.14379	0.85474	0.99556
4.23_199.1270m/z		0.000822	0.02875	0.45446	0.70283	0.9308	0.99601
6.88_320.1061m/z		0.000812	0.02875	0.30825	0.58538	0.97404	0.99765
3.64_272.1021m/z		0.000872	0.028985	0.098001	0.32428	0.5168	0.99556
6.13_320.2045m/z		0.000883	0.029058	0.02377	0.15446	0.093532	0.94671
6.62_490.2150m/z		0.00094	0.030605	0.021603	0.14608	0.71028	0.99556
8.71_409.3146m/z		0.00097	0.030927	0.24527	0.5181	0.10781	0.95409
6.58_340.2586m/z		0.000966	0.030927	0.35153	0.62369	0.872	0.99556
6.73_352.0910m/z		0.001037	0.032751	0.076886	0.28735	0.3644	0.99556
9.13_569.2939m/z		0.001068	0.033385	3.87e-06	0.000436	0.24788	0.99556
0.37_567.2507m/z		0.001109	0.034336	0.58993	0.79567	0.90595	0.99556
5.48_527.2971m/z		0.00119	0.03649	0.040589	0.21048	0.35543	0.99556
2.93_232.1536m/z	C4-carn	0.001256	0.038143	0.02065	0.14379	0.89236	0.99556
8.31_360.2297m/z		0.001284	0.038249	0.15309	0.41005	0.52869	0.99556
3.51_299.1133m/z		0.001281	0.038249	0.033227	0.18441	0.77746	0.99556
3.41_290.1128m/z		0.001311	0.038697	0.016605	0.12931	0.46458	0.99556
4.27_227.1742m/z		0.001332	0.038942	0.03992	0.20735	0.050947	0.94671
0.37_975.1464m/z		0.001384	0.039075	0.35081	0.62309	0.45253	0.99556
8.41_325.1617m/z		0.001386	0.039075	0.42598	0.68183	0.48315	0.99556
1.66_188.0815m/z		0.001363	0.039075	0.44223	0.69267	0.78722	0.99556
3.11_317.2883m/z		0.001351	0.039075	0.024595	0.15769	0.95929	0.99737
8.70_558.4202m/z		0.00141	0.039395	0.17961	0.44278	0.048775	0.94671
3.10_318.2943m/z		0.001439	0.039855	0.17811	0.44116	0.73483	0.99556
0.37_431.1051m/z		0.001476	0.040542	0.57776	0.78781	0.67094	0.99556
0.48_189.0834m/z		0.00151	0.041117	0.017377	0.13198	0.73182	0.99556
8.91_880.6719m/z		0.001577	0.042203	2.69e-05	0.002055	0.63157	0.99556
8.28_366.2442m/z		0.001573	0.042203	0.002144	0.042045	0.93672	0.99601
Tyrosine	Tyr	0.001644	0.043616	0.009941	0.099036	0.89846	0.99556
8.82_674.5039m/z		0.00167	0.043953	0.58443	0.79173	0.34758	0.99556
6.86_179.1417m/z		0.001705	0.04405	0.13091	0.38235	0.29704	0.99556
8.75_454.3368m/z		0.001725	0.04405	0.14604	0.40035	0.31876	0.99556
8.08_409.2535m/z		0.00173	0.04405	0.7759	0.90185	0.42536	0.99556
8.68_354.2842m/z		0.001715	0.04405	0.25164	0.52282	0.88427	0.99556
0.37_553.4346m/z		0.001753	0.044274	0.085803	0.30514	0.3035	0.99556
0.37_567.3381m/z		0.001795	0.044983	0.85298	0.93434	0.54367	0.99556
0.37_940.7673m/z		0.001814	0.045103	0.055214	0.2449	0.19979	0.99556
3.11_317.3949m/z		0.001896	0.046772	0.020159	0.14371	0.96682	0.99741
0.36_737.1080m/z		0.001936	0.0474	0.95	0.97966	0.81172	0.99556
8.32_562.3420m/z		0.002068	0.04959	0.61621	0.80996	0.20058	0.99556
0.45_346.0089m/z		0.002104	0.04959	0.32648	0.59868	0.36553	0.99556
3.10_317.4605m/z		0.002047	0.04959	0.007821	0.085367	0.53397	0.99556
0.37_873.1051m/z		0.002094	0.04959	0.8538	0.93492	0.76832	0.99556
0.84_270.2789m/z		0.002085	0.04959	0.15706	0.41506	0.80329	0.99556
8.81_762.5563m/z		0.002155	0.049768	0.067429	0.2737	0.2114	0.99556
3.10_339.1059m/z		0.002135	0.049768	0.010592	0.1019	0.86168	0.99556
1.65_171.1753m/z		0.002159	0.049768	0.92801	0.9734	0.86312	0.99556

## Sheet: Supplementary Table 3
Supplementary Table 3. ECG parameters determined from surface recordings in isoflurane-anaesthetised mice.
Experiments were performed in 8-week-old adult PA mice (amPA) and their WT litters (amWT). Data shown as mean ± SEM. Number of animals scanned per cohort are indicated in parentheses. Heart rate is shown as beats per minute (bpm), calculated from the RR interval (HR = 60/RR). Data were first analysed by two-way ANOVA. Significant P values are in bold. Post-hoc multiple comparison tests with Sidak…
		Males						Females						Two-way ANOVA
	Parameter	amWT (8)			amPA (12)			amWT (14)			amPA (8)			Genotype	Sex	Interaction
		mean ± SEM			mean ± SEM			mean ± SEM			mean ± SEM
	Heart rate (bpm)	401	±	20	428	±	17	422	±	22	435	±	31	0.384	0.531	0.752
	RR interval (ms)	151.8	±	7.2	142.7	±	0.3	147.2	±	8.2	142	±	0.5	0.368	0.738	0.803
Lead I	PR interval (ms)	33.2	±	0.9	32.1	±	0.9	35.1	±	1.7	33.5	±	0.8	0.33	0.221	0.872
	QT interval (ms)	27.3	±	1.5	26.6	±	1.3	29.5	±	1.1	28.4	±	1.5	0.482	0.123	0.894
	J wave amplitude (mV)	0.11	±	0.02	0.06	±	0.01	0.17	±	0.02	0.14	±	0.03	0.067	0.0008	0.73
	T wave amplitude (mV)	-0.07	±	0.01	-0.06	±	0.01	-0.05	±	0	-0.06	±	0.01	0.895	0.23	0.502
Lead II	PR interval (ms)	33	±	1	32.1	±	0.5	34.8	±	1.7	33	±	0.8	0.308	0.308	0.73
	QT interval (ms)	23.9	±	1.7	23.7	±	1.2	26.9	±	1.1	22.8	±	0.9	0.09	0.4	0.124
	J wave amplitude (mV)	0.27	±	0.02	0.21	±	0.02	0.29	±	0.03	0.27	±	0.05	0.18	0.146	0.486
	T wave amplitude (mV)	-0.04	±	0.01	-0.04	±	0.01	-0.03	±	0	-0.02	±	0.01	0.574	0.016	0.986

## Sheet: Supplementary Table 4
Supplementary Table 4. In vivo cardiac function as measured by cine-MRI in isoflurane-anaesthetised mice.
Experiments were performed in 8-week-old adult PA mice (amPA) and their WT litters (amWT). Data shown as mean ± SEM. Number of animals scanned per cohort are indicated in parentheses. Data were analysed by regression analysis. Significant P values are in bold and those significantly affected by genotype are also indicated by asterisks (*). EDV, end-diastolic volume; EF, ejection fraction; ESV, en…
	Males						Females						Regression analysis
	amWT (8)			amPA (10)			amWT (10)			amPA (9)			Body weight	Genotype	Sex	Genotype:sex
Body weight (g)	26.4	±	0.5	27.2	±	0.4	22.8	±	0.4	20.1	±	0.6	0	0	0	0
LV mass (mg)	80.6	±	2.6	86.4	±	2.6	71.5	±	2.2	67.3	±	1	0.069	0.293	0.332	0.361
*LV EDV (µL)	49.1	±	2.1	55.6	±	2.1	45.7	±	0.7	45	±	1.4	0.006	0.007*	0.436	0.656
*LV ESV (µL)	9.9	±	0.5	12	±	0.4	9.1	±	0.6	10.6	±	0.8	0.168	0.003*	0.771	0.722
LV stroke volume (µL)	39.2	±	1.8	43.6	±	1.9	36.6	±	0.9	34.4	±	1.4	0.019	0.113	0.4911	0.543
LV EF (%)	79.7	±	0.8	78.3	±	0.7	80	±	1.3	76.4	±	1.8	0.942	0.091	0.908	0.497
*Heart rate (bpm)	494	±	15	449	±	13	468	±	6	434	±	8	0.942	0.002*	0.274	0.645
Cardiac output (mL/min)	19.3	±	0.8	19.6	±	0.9	17.1	±	0.5	15	±	0.8	0.039	0.623	0.9589	0.82
Septum wall thickness in diastole (mm)	1.04	±	0.04	1.08	±	0.02	1.02	±	0.04	0.86	±	0.02	0.407	0.097	0.2589	0.003
LV free wall thickness in diastole (mm)	0.93	±	0.04	0.85	±	0.02	0.87	±	0.03	0.79	±	0.03	0.453	0.05	0.746	0.702

## Sheet: Supplementary Table 5
Supplementary Table 5. In vivo cardiac function as measured by echocardiography in female isoflurane-anaesthetised mice.
Experiments were performed in female 8-week-old adult PA mice (amPA) and their WT litters (amWT). Data shown as mean ± SEM. Number of animals scanned per cohort are indicated in parentheses. Data were analysed by simple t-test or regression analysis. Significant P values are in bold. A, transmitral Doppler flow during late filling; A’, late diastolic mitral annulus peak velocity; Dia, diastole; E…
	amWT (15)			amPA (8)			Psimple	Pregression
Body weight (g)	22.4	±	0.3	22.1	±	0.47	0.61	-
Heart rate (bpm)	506	±	41	491	±	39	0.4115	0.4539
LVID;sys (mm)	1.75	±	0.41	1.75	±	0.33	0.9801	0.9624
LVID;dia (mm)	3.3	±	0.31	3.17	±	0.26	0.2919	0.3484
LV ESV (µL)	9.9	±	6.1	9.6	±	4.7	0.9048	0.917
LV EDV (µL)	44.9	±	10.1	40.4	±	8.2	0.2911	0.3429
Stroke volume (µL)	35	±	5.3	30.8	±	5.1	0.0785	0.1001
Ejection Fraction (%)	79.22	±	8	76.94	±	7.61	0.5152	0.5449
Fractional Shortening (%)	47.66	±	8.32	44.99	±	7.15	0.4524	0.4842
Cardiac output (mL/min)	17.67	±	2.9	15.01	±	2.37	0.0379	0.0482
LV mass (mg)	96	±	15.8	83.2	±	14.1	0.0687	0.0862
LVAW;sys (mm)	1.55	±	0.16	1.4	±	0.2	0.0751	0.0858
LVAW;dia (mm)	0.94	±	0.15	0.89	±	0.13	0.403	0.4344
LVPW;sys (mm)	1.59	±	0.22	1.5	±	0.16	0.3321	0.3478
LVPW;dia (mm)	1.07	±	0.19	1.01	±	0.14	0.5032	0.4926
E/A	1.48	±	0.3	2.17	±	1.44	0.0863	0.0548
E'/A'	1.27	±	0.28	1.78	±	0.77	0.0294	0.0364
E/E'	32.86	±	7.44	29.69	±	5.08	0.2948	0.3604

## Sheet: Supplementary Table 6
Supplementary Table 6. Phosphopeptides identified by mass spectrometry: enriched in female amWT hearts at 5% FDR.
-log(P Value)	Difference	Protein	Gene name	Phospho (STY) Probabilities	Residue
14.6521	9.39175	Q8C3I9	Dipk2b	ES(0.004)QWRGAAAT(0.996)AFHQHWLAR	T11
8.68893	6.90995	P61014	Pln	RAS(1)T(1)IEMPQQAR	S16
2.55421	3.00678	Q8K4Z3	Apoa1bp	RGS(0.848)ET(0.152)MAGAAVK	S43
14.9863	10.5651	Q8BUY9	Pggt1b	DDIIEWIY(0.959)S(0.962)LQVLPT(0.08)EDR	Y77
14.9863	10.5651	Q8BUY9	Pggt1b	DDIIEWIY(0.959)S(0.962)LQVLPT(0.08)EDR	S78
1.63803	4.11196	G5E8J6	Hrc	EVGEENVS(1)EEVFR	S104
1.76839	5.88694	Q8BZF8	Pgm5	AAGGIILT(0.003)AS(0.997)HCPGGPGGEFGVK	S122
10.1198	5.50448	Q02257	Jup	ALMGS(1)PQLVAAVVR	S182
3.26591	9.10455	F6U3N7	Gm21977	IKDY(0.997)Y(0.984)T(0.019)KQQQV	Y206
3.26591	9.10455	F6U3N7	Gm21977	IKDY(0.997)Y(0.984)T(0.019)KQQQV	Y207
4.0693	2.57624	P35486	Pdha1	YHGHS(0.992)MS(0.008)DPGVSYR	S293
7.627	7.67819	P13541	Myh3	HADS(1)AAELAEQIDNLQR	S1200
3.23074	5.667	B7ZNL2	Nap1l4	EFIT(0.001)GDVEPT(0.007)DAES(0.002)AWHS(0.991)ENEEEDK	S125
7.42223	4.35733	A0A1D5RM59	Tns1	AVNPTMAAPGS(0.991)PS(0.008)LS(0.001)HR	S1355
1.22262	6.20232	P51667	Myl2	RIEGGS(0.844)S(0.155)NVFS(0.001)MFEQT(0.001)QIQEFK	S14
1.27112	3.53423	F6Q9I6	9930012K11Rik	VQEHREELS(0.025)QT(0.975)K	T14
3.16623	5.07203	Q02566	Myh6/7	LELQSALEEAEAS(1)LEHEEGK	S1552
7.415	6.04285	P05132-2	Prkaca/b	GRT(0.554)WT(0.442)LCGT(0.003)PEYLAPEIILSK	T188
10.3209	5.76839	O54988-2	Slk	RDS(0.986)FIGT(0.013)PYWMAPEVVMCETSK	S189
9.33523	5.86761	P42208	Septin2	IYHLPDAES(1)DEDEDFKEQTR	S218
3.22586	4.69848	Q8VHX6-2	Flnc	LGS(1)FGSITR	S2201
1.4594	5.51682	B7ZNY8	Zdhhc23	GFPGT(0.003)DAS(0.003)GS(0.997)LNNRT(0.997)LKDDVR	S222
1.4594	5.51682	B7ZNY8	Zdhhc23	GFPGT(0.003)DAS(0.003)GS(0.997)LNNRT(0.997)LKDDVR	T227
7.54926	4.15062	P17751	Tpi1	IIY(0.012)GGS(0.875)VT(0.111)GAT(0.002)CK	S262
2.88325	6.44282	P58771	Tpm1	AISEELDHALNDMT(0.54)S(0.46)I	T282
2.61994	6.30868	B1AUB8	Nfia/c	AFAY(0.305)T(0.695)WFNLQARK	T29
11.4876	7.4121	Q920Q8-4	Ivns1abp	S(0.031)LS(0.969)FEMQPDELLEK	S296
4.24087	5.01942	A2ASS6	Ttn	RRT(0.998)PS(0.996)PDY(0.004)DLYYYR	T33859
4.24087	5.01942	A2ASS6	Ttn	RRT(0.998)PS(0.996)PDY(0.004)DLYYYR	S33861
14.5389	10.0871	D3Z175	Nudt15	FAS(0.009)VVNS(0.991)FVEK	S82

## Sheet: Supplementary Table 7
Supplementary Table 7. Phosphopeptides identified by mass spectrometry: enriched in female amPA hearts at 5% FDR.
-log(P Value)	Difference	Protein	Gene name	Phospho (STY) Probabilities	Residue
8.3254	-7.30872	O54724	Ptrf	ATEEPS(0.001)GT(0.034)GS(0.965)DELIK	S42
3.15846	-3.25594	Q14BI5	Myom2	RVS(0.953)AS(0.047)EEEEVENENR	S76
1.97839	-3.84769	Q9CZW5	Tomm70a	AS(0.997)PALGS(0.003)GHHDGSGDSLEMSSLDR	S94
1.97472	-3.85577	G5E8J6	Hrc	EHDNEDLGDS(1)AENHLPR	S129
1.91013	-2.8579	G5E8J6	Hrc	S(0.172)HS(0.827)HEDEDGIVS(0.001)SEYHR	S141
3.18735	-4.29017	O54724	Ptrf	LPAKLS(0.76)VS(0.24)K	S169
2.45565	-3.43619	P35486	Pdha1	YGMGT(0.005)S(0.995)VER	S232
1.72965	-3.81515	P29699	Ahsg	HAFSPVASVES(0.036)AS(0.92)GET(0.036)LHS(0.007)PK	S314
8.19928	-5.07823	Q61045	Sim1	IET(1)LIRAT(1)QQMIK	T565
8.19928	-5.07823	Q61045	Sim1	IET(1)LIRAT(1)QQMIK	T570
1.30686	-5.31484	D6RE33	Edc4	LT(1)AVEGS(1)MKENISK	T1028
1.30686	-5.31484	D6RE33	Edc4	LT(1)AVEGS(1)MKENISK	S1033
3.00261	-4.61142	Q02566	Myh4/6/7	KHADS(1)VAELGEQIDNLQR	S1021
1.97343	-4.21355	A0A1D5RM59	Tns1	HPVGSHQVPGLHS(0.01)S(0.01)VVT(0.01)T(0.01)PGS(0.815)PS(0.146)LGR	S1415
3.24892	-8.57533	Q1H9T6-2	Zbtb48	LT(0.001)QALKPS(0.999)PS(0.999)EDK	S193
3.24892	-8.57533	Q1H9T6-2	Zbtb48	LT(0.001)QALKPS(0.999)PS(0.999)EDK	S195
1.27338	-3.45401	Q02566	Myh6	T(1)DAQMADFGAAAQYLR	T2
3.18481	-4.7397	P07310	Ckm	GQS(1)IDDMIPAQK	S372
1.90428	-4.86055	Q9QYG0-2	Ndrg2	T(0.039)LS(0.91)QS(0.049)S(0.001)ESGTLPSGPPGHTMEVSC	S336
2.62146	-5.38794	P05064	Aldoa	GILAADES(0.857)T(0.139)GS(0.004)IAK	S36
1.97639	-4.88838	P05064	Aldoa	GILAADEST(0.008)GS(0.991)IAK	S39
7.77375	-6.53532	F6U8X4	Sik3	RAS(1)DGGANIQLHAQQLLK	S454
9.58759	-7.05435	O35887	Calu	VHNDAQNFDY(1)DHDAFLGAEEAK	Y47
1.95923	-3.27575	P27546-3	Map4	DMS(0.976)PS(0.024)AETEAPLAK	S517
1.98128	-5.18954	A0A0U1RPI1	Fxyd1	TGEPDEEEGT(0.027)FRS(0.581)S(0.392)IR	S57
3.85072	-5.08818	E9QQ96	Obscn	LQVPGGDS(1)DEETK	S6445
1.98196	-6.09871	Q5DID3-3	Umodl1	DSLPAT(1)LRQHMDAGRIR	T751

## Sheet: Supplementary Table 8
Supplementary Table 8. Histone peptides identified by mass spectrometry under baseline propionate signalling.
Baseline ('A')
Histone	Peptide	Modified Sequence	Start	End	A_10_i	A_13_i	A_16_i	A_1_i	A_7_i	A_10	A_13	A_16	A_1	A_7
Histone H3	EIAQDFK	EIAQDFK	74	80	6109184	5514712	3.89701e+06	10970493	6158780	6109184	5514712	3.89701e+06	10970493	6158780
Histone H3	EIAQDFKTDLR	EIAQDFK[59.0363]TDLR	74	84	0	0	0	0	0	0	0	0	0	0
Histone H3	EIAQDFKTDLR	EIAQDFK[61.0574]TDLR	74	84	7244846100	10151405600	5394339800	9230928900	10936491000	7244846100	10151405600	5394339800	9230928900	10936491000
Histone H3	EIAQDFKTDLR	EI[6.0213]AQDFK[61.0574]TDLR	74	84	2172504320	2150195970	1060618300	2191668740	2423366660	2172504320	2150195970	1060618300	2191668740	2423366660
Histone H3	KQLATKAAR	KQLATK[61.0574]AAR	19	27	0	0	0	0	1.79106e+06	0	0	0	0	1.79106e+06
Histone H3	KSTGGKAPR	K[59.0363]STGGK[61.0574]APR	10	18	4.52332e+06	0	2.7616e+06	3.33696e+06	0	4.52332e+06	0	2.7616e+06	3.33696e+06	0
Histone H3	KSTGGKAPR	K[61.0574]STGGK[61.0574]APR	10	18	347042144	314981664	196084496	354914240	545467070	347042144	314981664	196084496	354914240	545467070
Histone H3	KQLATKAAR	K[70.0422]QLATK[61.0574]AAR	19	27	6.73841e+06	7031524	0	16176324	9765665	6.73841e+06	7031524	0	16176324	9765665
Histone H3	LVREIAQDFKTDLR	LVREIAQDFK[61.0574]TDLR	71	84	23238230	25869252	12705120	17645212	39593376	23238230	25869252	12705120	17645212	39593376
Histone H3	QLATKAAR	QLATK[61.0574]AAR	20	27	21819050	0	0	0	0	0	0	0	0	0
Histone H3	RVTIMPK	RVTIM[15.9949]PK	117	123	6.02149e+06	5.70214e+06	4300593	9777845	6.26252e+06	6.02149e+06	5.70214e+06	4300593	9777845	6.26252e+06
Histone H3	RYQKSTELLIR	RYQK[59.0363]STELLIR	54	64	0	0	0	0	0	0	0	0	0	0
Histone H3	RYQKSTELLIR	RYQK[61.0574]STELLIR	54	64	612704580	672643390	1657804290	2144261500	911927100	1212382210	1330985470	827032830	1171725060	1804465410
Histone H3	RYQKSTELLIR	RYQK[61.0574]STELLI[6.0213]R	54	64	633775300	511553056	303110016	537646460	711967490	446329056	355472128	210637792	386518688	497816416
Histone H3	STELLIR	STELLIR	58	64	19876964	20226126	14211235	36170124	21697362	19876964	20226126	14211235	36170124	21697362
Histone H3	VTIMPKDIQLAR	VTIMPK[56.0262]DI[6.0213]QLAR	118	129	42299740	30560692	0	35419120	38139796	42299740	30560692	0	35419120	38139796
Histone H3	VTIMPKDIQLAR	VTIMPK[59.0363]DIQLAR	118	129	0	0	0	0	0	0	0	0	0	0
Histone H3	VTIMPKDIQLAR	VTIMPK[61.0574]DIQLAR	118	129	4088954620	6631354900	3647557380	5815333900	8383404000	4088954620	6631354900	3647557380	5815333900	8383404000
Histone H3	VTIMPKDIQLAR	VTIMPK[61.0574]DI[6.0213]QLAR	118	129	0	0	0	0	0	0	0	0	0	0
Histone H3	VTIMPKDIQLAR	VTIMPK[70.0422]DI[6.0213]QLAR	118	129	85968640	95157616	49880824	158488864	135346384	85968640	95157616	49880824	158488864	135346384
Histone H3	VTIMPKDIQLAR	VTIM[15.9949]PK[56.0262]DI[6.0213]QLAR	118	129	40803184	10767454	0	27501578	0	40803184	10767454	0	27501578	0
Histone H3	VTIMPKDIQLAR	VTIM[15.9949]PK[59.0363]DIQLAR	118	129	0	0	0	0	0	0	0	0	0	0
Histone H3	VTIMPKDIQLAR	VTIM[15.9949]PK[61.0574]DIQLAR	118	129	3310074620	3743946500	2028264190	3887047170	4452528100	3310074620	3743946500	2028264190	3887047170	4452528100
Histone H3	VTIMPKDIQLAR	VTIM[15.9949]PK[70.0422]DI[6.0213]QLAR	118	129	76007184	62108728	33396974	104456192	87098024	76007184	62108728	33396974	104456192	87098024
Histone H3	VTIMPKDIQLAR	VTI[6.0213]MPK[57.0296]DI[6.0213]QLAR	118	129	0	0	0	0	0	0	0	0	0	0
Histone H3	VTIMPKDIQLAR	VTI[6.0213]MPK[61.0574]DI[6.0213]QLAR	118	129	141161888	145770576	114383376	229960240	229513392	141161888	145770576	114383376	229960240	229513392
Histone H3	VTIMPKDIQLAR	VTI[6.0213]M[15.9949]PK[57.0296]DIQLAR	118	129	0	0	0	0	0	0	0	0	0	0
Histone H3	VTIMPKDIQLAR	V[5.0168]TIMPK[59.0363]DI[6.0213]QLAR	118	129	9333586	0	0	0	0	9333586	0	0	0	0
Histone H3	VTIMPKDIQLAR	V[5.0168]TIMPK[61.0574]DI[6.0213]QLAR	118	129	79799024	90383352	55073192	161724016	129972136	79799024	90383352	55073192	161724016	129972136
Histone H3	VTIMPKDIQLAR	V[5.0168]TI[6.0213]MPK[59.0363]DIQLAR	118	129	0	0	0	0	0	0	0	0	0	0
Histone H3	VTIMPKDIQLAR	V[5.0168]TI[6.0213]MPK[61.0574]DIQLAR	118	129	79799024	90383352	55105156	161724016	129972136	79799024	90383352	55105156	161724016	129972136
Histone H3	YQKSTELLIR	YQK[61.0574]STELLIR	55	64	4401349100	7179428900	3622700030	6221165600	7354721300	4401349100	7179428900	3622700030	6221165600	7354721300
Histone H3	YQKSTELLIR	YQK[61.0574]STELLI[6.0213]R	55	64	1400388610	1666763780	773640640	1558045570	1787512320	1400388610	1666763780	773640640	1558045570	1787512320
Histone H3	YRPGTVALR	YRPGTVALR	42	50	4340213800	4864273400	2587972860	5239644200	7050596400	4340213800	4864273400	2587972860	5239644200	7050596400
Histone H3	YRPGTVALREIR	YRPGTVALREIR	42	53	0	66399268	41972528	0	114201344	0	66399268	41972528	0	114201344
Histone H3	YRPGTVALR	YRPGTV[5.0168]ALR	42	50	1346435460	1044990980	543758140	1223675650	1616883070	1346435460	1044990980	543758140	1223675650	1616883070
Histone H3	YRPGTVALREIR	YRPGTV[5.0168]ALREI[6.0213]R	42	53	0	0	0	0	0	0	0	0	0	0
Histone H4	DAVTYTEHAK	DAVTYTEHAK	69	78	9764649	8256672	5795195	14313756	9999304	9764649	8256672	5795195	14313756	9999304
Histone H4	DAVTYTEHAKR	DAVTYTEHAK[61.0574]R	69	79	2511235580	3497796610	2066827780	3383386880	5097490900	2250828800	3081539840	1804492930	2946566140	4405305900
Histone H4	DAVTYTEHAKR	DAV[5.0168]TYTEHAK[61.0574]R	69	79	725921470	732810110	396476544	758239230	1101240830	641712130	640030980	328801184	652204420	931280830
Histone H4	DNIQGITK	DNIQGITK	25	32	7.11921e+06	5.24946e+06	2.01976e+06	10028032	5884078	7.11921e+06	5.24946e+06	2.01976e+06	10028032	5884078
Histone H4	DNIQGITKPAIR	DNIQGITKPAIR	25	36	6943826	8683460	7461582	10679384	9215724	6943826	5888882	5051106	10679384	6.1935e+06
Histone H4	DNIQGITKPAIR	DNIQGITK[59.0363]PAIR	25	36	0	0	0	0	0	0	0	0	0	0
Histone H4	DNIQGITKPAIR	DNIQGITK[61.0574]PAIR	25	36	7026747400	10576594900	5300880400	10965077000	13206936600	7026747400	10576594900	5300880400	10965077000	13206936600
Histone H4	DNIQGITKPAIRR	DNIQGITK[61.0574]PAIRR	0	0	98544992	51175512	73363256	220584272	183341472	54403488	77888648	40016264	103836704	100631616
Histone H4	DNIQGITKPAIR	DNIQGITK[70.0422]PAI[6.0213]R	25	36	78803760	86372064	51170736	121079384	127515792	78803760	86372064	51170736	121079384	127515792
Histone H4	DNIQGITKPAIR	DNIQGI[6.0213]TK[57.0296]PAIR	25	36	0	0	0	0	0	0	0	0	0	0
Histone H4	DNIQGITKPAIR	DNIQGI[6.0213]TK[57.0296]PAI[6.0213]R	25	36	0	0	0	0	0	0	0	0	0	0
Histone H4	DNIQGITKPAIR	DNI[6.0213]QGITK[59.0363]PAI[6.0213]R	25	36	0	0	0	0	0	0	0	0	0	0
Histone H4	DNIQGITKPAIR	DNI[6.0213]QGITK[61.0574]PAI[6.0213]R	25	36	125500528	138285248	74405952	321147936	235092000	125500528	138285248	74405952	321147936	235092000
Histone H4	DNIQGITKPAIR	DNI[6.0213]QGI[6.0213]TK[61.0574]PAIR	25	36	125400784	138194752	74542712	321147936	0	125400784	138194752	74542712	321147936	0
Histone H4	GLGKGGAKR	GLGK[61.0574]GGAK[61.0574]R	10	18	3.19021e+06	2.1117e+06	1.08224e+06	3893851	2.9562e+06	3.19021e+06	2.1117e+06	1.08224e+06	3893851	2.9562e+06
Histone H4	GVLKVFLENVIR	GVLK[61.0574]VFLENVIR	57	68	1953150080	2372365570	1688403070	1429384060	3099230210	1953150080	2372365570	1688403070	1429384060	3099230210
Histone H4	GVLKVFLENVIR	GVLK[61.0574]V[5.0168]FLENVI[6.0213]R	57	68	0	0	0	7496497	6170375	0	0	0	7496497	6170375
Histone H4	GVLKVFLENVIR	GV[5.0168]LK[59.0363]VFLENVI[6.0213]R	57	68	0	0	0	0	0	0	0	0	0	0
Histone H4	GVLKVFLENVIR	GV[5.0168]LK[61.0574]VFLENV[5.0168]IR	57	68	0	0	0	0	0	0	0	0	0	0
Histone H4	ISGLIYEETR	ISGLIYEETR	47	56	4143594500	6262775800	3864603900	5536846300	7522690000	4143594500	6262775800	3864603900	5536846300	7522690000
Histone H4	ISGLIYEETRGVLKVFLENVIR	ISGLIYEETRGVLK[61.0574]VFLENVIR	47	68	9586101	15902451	9105780	3.46719e+06	20350020	9586101	15902451	9105780	3.46719e+06	20350020
Histone H4	ISGLIYEETR	ISGLI[6.0213]YEETR	47	56	53838360	63267496	48856476	138887584	97872560	53838360	63267496	48856476	138887584	97872560
Histone H4	ISGLIYEETR	I[6.0213]SGLI[6.0213]YEETR	47	56	1176461950	1291632000	735984640	1239454720	1628057730	1176461950	1291632000	735984640	1239454720	1628057730
Histone H4	KTVTAMDVVYALKR	K[56.0262]TVTAM[15.9949]DVVYALK[61.0574]R	80	93	0	0	0	368243776	0	0	0	0	368243776	0
Histone H4	KTVTAMDVVYALKR	K[56.0262]TV[5.0168]TAMDVVYALK[61.0574]R	80	93	0	0	0	0	0	0	0	0	0	0
Histone H4	KTVTAMDVVYALKR	K[57.0296]TVTAMDVVYALK[61.0574]R	80	93	0	0	0	0	0	0	0	0	0	0
Histone H4	KTVTAMDVVYALKR	K[57.0296]TVTAM[15.9949]DVVYALK[61.0574]R	80	93	0	0	0	0	0	0	0	0	0	0
Histone H4	KTVTAMDVVYALKR	K[59.0363]TVTAMDVVYALK[61.0574]R	80	93	0	0	0	0	0	0	0	0	0	0
Histone H4	KTVTAMDVVYALKR	K[59.0363]TVTAM[15.9949]DVVYALK[61.0574]R	80	93	0	74011296	284751104	55027388	337563904	0	74011296	284751104	55027388	337563904
Histone H4	KTVTAMDVVYALKR	K[61.0574]TVTAMDVVYALK[61.0574]R	80	93	2166127100	4210919680	2807911680	3527930620	4584152600	2193952000	4134558460	2547984900	3628632320	4430671900
Histone H4	KTVTAMDVVYALKR	K[61.0574]TVTAM[15.9949]DVVYALK[61.0574]R	80	93	1330387710	2269566980	1446664580	1752238590	1884173700	1208433920	1789035390	956649540	1771785340	1708838780
Histone H4	KTVTAMDVVYALKR	K[70.0422]TV[5.0168]TAMDVVYALK[61.0574]R	80	93	0	0	0	0	0	0	0	0	0	0
Histone H4	TVTAMDVVYALK	TVTAM[15.9949]DVVYALK	81	92	17457616	17780004	10630630	44839156	20360664	17457616	17780004	10630630	44839156	20360664
Histone H4	VFLENVIR	VFLENVIR	61	68	48968380	64546964	37342240	84077840	75293056	48968380	64546964	37342240	84077840	75293056

## Sheet: Supplementary Table 9
Supplementary Table 9. Histone peptides identified by mass spectrometry under elevated propionate signalling.
Elevated ('C')
Histone	Peptide	Modified Sequence	Start	End	C_1_i	C_2_i	C_3_i	C_4_i	C_5_i	C_1	C_2	C_3	C_4	C_5
Histone H4	DAVTYTEHAK	DAVTYTEHAK	69	78	19906302	17468776	14396106	28454418	7.99451e+06	19906302	17468776	14396106	28454418	7.99451e+06
Histone H4	DAVTYTEHAKR	DAVTYTEHAKR	69	79	5.22361e+06	7.51237e+06	5766705	2.76577e+06	2893117	5.22361e+06	7.51237e+06	5766705	2.76577e+06	2893117
Histone H4	DAVTYTEHAKR	DAVTYTEHAK[59.0363]R	69	79	0	0	0	0	0	0	0	0	0	0
Histone H4	DAVTYTEHAKR	DAVTYTEHAK[61.0574]R	69	79	16076962800	16005048300	14185944100	8028722200	10626884600	13950213100	13997660200	12544812000	6930085400	8841056300
Histone H4	DNIQGITK	DNIQGITK	25	32	14408640	9426010	8073138	0	0	14408640	9426010	8073138	0	0
Histone H4	DNIQGITKPAIR	DNIQGITKPAIR	25	36	34515488	41600908	32317220	32889154	14852820	22994480	27523406	21136820	21375374	9714623
Histone H4	DNIQGITKPAIR	DNIQGITK[57.0296]PAIR	25	36	0	0	0	0	0	0	0	0	0	0
Histone H4	DNIQGITKPAIR	DNIQGITK[59.0363]PAIR	25	36	0	23749156	0	0	0	0	0	0	0	0
Histone H4	DNIQGITKPAIR	DNIQGITK[61.0574]PAIR	25	36	54410043000	51211301000	37960720000	31631607800	25339562000	54410043000	51211301000	37960720000	31631607800	25339562000
Histone H4	DNIQGITKPAIRR	DNIQGITK[61.0574]PAIRR	0	0	350256288	822821250	493004896	189995360	421650944	195201008	704377980	414928992	105499120	357214656
Histone H4	DNIQGITKPAIR	DNIQGITK[70.0422]PAI[6.0213]R	25	36	489753888	403518432	366873888	325676256	195754608	489753888	403518432	366873888	325676256	195754608
Histone H4	DNIQGITKPAIR	DNIQGI[6.0213]TK[70.0422]PAIR	25	36	0	0	0	0	0	0	0	0	0	0
Histone H4	GLGKGGAKR	GLGK[61.0574]GGAK[61.0574]R	10	18	12529220	19689064	15158499	7219674	4823961	12529220	19689064	15158499	7219674	4823961
Histone H4	GVLKVFLENVIR	GVLK[61.0574]VFLENVIR	57	68	13066131500	15064406000	11518101500	5674790400	7536969200	13066131500	15064406000	11518101500	5674790400	7536969200
Histone H4	GVLKVFLENVIR	GVLK[70.0422]V[5.0168]FLENVIR	57	68	0	0	0	0	0	0	0	0	0	0
Histone H4	ISGLIYEETR	ISGLIYEETR	47	56	30157066200	28307079200	23621822500	14794700800	18481479700	30157066200	28307079200	23621822500	14794700800	18481479700
Histone H4	ISGLIYEETRGVLKVFLENVIR	ISGLIYEETRGVLK[61.0574]VFLENVIR	47	68	138751216	168922288	52691176	17733884	49046504	138751216	168922288	52691176	17733884	49046504
Histone H4	KTVTAMDVVYALKR	K[56.0262]TV[5.0168]TAMDVVYALK[61.0574]R	80	93	28026338	0	6573366	0	0	28026338	0	6573366	0	0
Histone H4	KTVTAMDVVYALKR	K[59.0363]TVTAMDVVYALK[61.0574]R	80	93	0	0	0	0	0	0	0	0	0	0
Histone H4	KTVTAMDVVYALKR	K[59.0363]TVTAM[15.9949]DVVYALK[61.0574]R	80	93	0	0	0	0	0	0	0	0	0	0
Histone H4	KTVTAMDVVYALKR	K[61.0574]TVTAMDVVYALK[61.0574]R	80	93	14480369700	14689016800	13213970400	7617644500	15543610400	14364757000	14252452900	12575655900	8330922000	12431603700
Histone H4	KTVTAMDVVYALKR	K[61.0574]TVTAM[15.9949]DVVYALK[61.0574]R	80	93	11167891500	13131574300	8853326800	6915234300	4886809100	11174523900	12626192400	9295785000	7183819800	4248768260
Histone H4	TVTAMDVVYALK	TVTAM[15.9949]DVVYALK	81	92	39711964	29270204	24557936	62895836	11685794	39711964	29270204	24557936	62895836	11685794
Histone H3	EIAQDFK	EIAQDFK	74	80	14412802	10428918	0	20471176	0	14412802	10428918	0	20471176	0
Histone H3	EIAQDFKTDLR	EIAQDFKTDLR	74	84	9928669	11882505	0	4957868	3.68323e+06	9928669	11882505	0	4957868	3.68323e+06
Histone H3	EIAQDFKTDLR	EIAQDFK[59.0363]TDLR	74	84	52717712	42933224	30421596	36313544	17541486	52717712	42933224	30421596	36313544	17541486
Histone H3	EIAQDFKTDLR	EIAQDFK[61.0574]TDLR	74	84	45997949000	42797298000	34330521600	32332349400	22580344800	45997949000	42797298000	34330521600	32332349400	22580344800
Histone H3	FQSAAIGALQEASEAYLVGLFEDTNLCAIHAKR	FQSAAIGALQEASEAYLVGLFEDTNLC[57.0215]AIHAK[61.0574]R	85	117	0	0	0	0	0	0	0	0	0	0
Histone H3	KQLATKAAR	KQLATK[61.0574]AAR	19	27	7.12475e+06	10341419	9923550	4789114	0	7.12475e+06	10341419	9923550	4789114	0
Histone H3	KSTGGKAPR	K[57.0296]STGGK[61.0574]APR	10	18	14465262	0	5251603	16410485	7.51039e+06	14465262	0	5251603	16410485	7.51039e+06
Histone H3	KQLATKAAR	K[59.0363]QLATK[61.0574]AAR	19	27	0	0	0	0	0	0	0	0	0	0
Histone H3	KSTGGKAPR	K[59.0363]STGGK[61.0574]APR	10	18	0	0	0	0	0	0	0	0	0	0
Histone H3	KQLATKAAR	K[61.0574]QLATK[57.0296]AAR	19	27	273010944	101753360	75936016	289637472	153972832	273010944	101753360	75936016	289637472	153972832
Histone H3	KQLATKAAR	K[61.0574]QLATK[61.0574]AAR	19	27	24561016800	20094178	19378630700	20936605700	12854491100	24561016800	20094178	19378630700	20936605700	12854491100
Histone H3	KSTGGKAPR	K[61.0574]STGGK[57.0296]APR	10	18	14465262	8779144	0	16410485	8.09562e+06	14465262	8779144	0	16410485	8.09562e+06
Histone H3	KSTGGKAPR	K[61.0574]STGGK[61.0574]APR	10	18	1057672830	958814530	920906370	824729600	6647519	1057672830	958814530	920906370	824729600	6647519
Histone H3	KQLATKAAR	K[70.0422]QLATK[61.0574]AAR	19	27	0	0	0	21722242	0	0	0	0	0	0
Histone H3	LVREIAQDFKTDLR	LVREIAQDFK[61.0574]TDLR	71	84	195418656	211345872	93074024	79189920	59072440	195418656	211345872	93074024	79189920	59072440
Histone H3	RVTIMPK	RVTIM[15.9949]PK	117	123	13529763	9709452	8453030	25379132	4345186	13529763	9709452	8453030	25379132	4345186
Histone H3	RYQKSTELLIR	RYQK[59.0363]STELLIR	54	64	0	0	0	0	0	0	0	0	0	0
Histone H3	RYQKSTELLIR	RYQK[61.0574]STELLIR	54	64	13451023400	13606950900	11692896300	8659568600	8677432300	10029015000	10144734200	8465337300	6591334400	5765497300
Histone H3	STELLIR	STELLIR	58	64	45376656	45040656	36044348	63867080	18423486	45376656	45040656	36044348	63867080	18423486
Histone H3	VTIMPKDIQLAR	VTIMPK[56.0262]DI[6.0213]QLAR	118	129	128495200	262641424	225228144	0	183632944	128495200	262641424	225228144	0	183632944
Histone H3	VTIMPKDIQLAR	VTIMPK[59.0363]DIQLAR	118	129	0	0	0	0	0	0	0	0	0	0
Histone H3	VTIMPKDIQLAR	VTIMPK[61.0574]DIQLAR	118	129	28642983900	26301786100	19711336400	18768371700	20436879400	28642983900	26301786100	19711336400	18768371700	20436879400
Histone H3	VTIMPKDIQLARR	VTIMPK[61.0574]DIQLARR	118	130	52332276	37263440	14984623	16109989	7953127	52332276	37263440	14984623	16109989	7953127
Histone H3	VTIMPKDIQLAR	VTIMPK[70.0422]DI[6.0213]QLAR	118	129	431243808	335044288	257584048	355754656	330711168	431243808	335044288	257584048	355754656	330711168
Histone H3	VTIMPKDIQLAR	VTIM[15.9949]PKDIQLAR	118	129	20281650	0	0	0	0	0	0	0	0	0
Histone H3	VTIMPKDIQLAR	VTIM[15.9949]PK[56.0262]DI[6.0213]QLAR	118	129	139169184	329952512	264233456	84392280	79059912	139169184	329952512	264233456	84392280	79059912
Histone H3	VTIMPKDIQLAR	VTIM[15.9949]PK[57.0296]DIQLAR	118	129	0	8653677	0	0	0	0	0	0	0	0
Histone H3	VTIMPKDIQLAR	VTIM[15.9949]PK[59.0363]DIQLAR	118	129	0	0	0	0	0	0	0	0	0	0
Histone H3	VTIMPKDIQLAR	VTIM[15.9949]PK[61.0574]DIQLAR	118	129	20236625900	21866022900	15578588200	16042903600	7419110400	20236625900	21866022900	15578588200	16042903600	7419110400
Histone H3	VTIMPKDIQLARR	VTIM[15.9949]PK[61.0574]DIQLARR	118	130	44500884	33863636	14137526	14581700	3.94641e+06	44500884	33863636	14137526	14581700	3.94641e+06
Histone H3	VTIMPKDIQLAR	VTIM[15.9949]PK[70.0422]DI[6.0213]QLAR	118	129	371441568	0	294368832	304905216	129097592	371441568	0	294368832	304905216	129097592
Histone H3	VTIMPKDIQLAR	VTI[6.0213]M[15.9949]PK[57.0296]DIQLAR	118	129	0	0	0	0	0	0	0	0	0	0
Histone H3	VTIMPKDIQLAR	VTI[6.0213]M[15.9949]PK[70.0422]DIQLAR	118	129	0	0	0	0	0	0	0	0	0	0
Histone H3	YQKSTELLIR	YQK[61.0574]STELLIR	55	64	28199579600	27307567100	21326235600	20035006500	17176623100	28199579600	27307567100	21326235600	20035006500	17176623100
Histone H3	YRPGTVALR	YRPGTVALR	42	50	21328025600	21954142200	18108626900	16080529400	13207191600	21328025600	21954142200	18108626900	16080529400	13207191600
Histone H3	YRPGTVALREIR	YRPGTVALREIR	42	53	459940224	469250848	252714160	260631616	288950560	459940224	469250848	252714160	260631616	288950560

## Sheet: Supplementary Table 10
Supplementary Table 10: Mass list for acyl-CoA analysis.
Isotopologue	Molecular Formula [M]	Detected/quantified mass [M+H]+ (Da)	Product Ion [M+H-507]+ (Da)	Retention time (min)	Validated with analytical standard
Acetyl-CoA-M0	C23H38N7O17P3S	810.133	303.133	5.19	Acetyl-CoA
Acetyl-CoA-M1	[13]C1C22H38N7O17P3S	811.136	-	5.19
Acetyl-CoA-M2	[13]C2C21H38N7O17P3S	812.14	-	5.19
Acetyl-CoA-M3	[13]C3C20H38N7O17P3S	813.143	-	5.19
Acetyl-CoA-M4	[13]C4C19H38N7O17P3S	814.146	-	5.19
Acetyl-CoA-M5	[13]C5C18H38N7O17P3S	815.15	-	5.19
[13]C3[15]N1 Acetyl-CoA	[13]C3[15]N1C20H38N6O17P3S	814.14	307.14	5.19
Propionyl-CoA-M0	C24H40N7O17P3S	824.149	317.149	5.64	Propionyl-CoA
Propionyl-CoA-M1	[13]C1C23H40N7O17P3S	825.152	-	5.64
Propionyl-CoA-M2	[13]C2C22H40N7O17P3S	826.155	-	5.64
Propionyl-CoA-M3	[13]C3C21H40N7O17P3S	827.159	-	5.64
Propionyl-CoA-M4	[13]C4C20H40N7O17P3S	828.162	-	5.64
Propionyl-CoA-M5	[13]C5C19H40N7O17P3S	829.165	-	5.64
Propionyl-CoA-M6	[13]C6C18H40N7O17P3S	830.169	-	5.64
[13]C3[15]N1 Propionyl-CoA	[13]C3[15]N1C21H40N6O17P3S	828.156	321.156	5.64
(iso)Butyryl-CoA-M0*	C25H42N7O17P3S	838.164	331.164	6.21	Butyryl-CoA
(iso)Butyryl-CoA-M1*	[13]C1C24H42N7O17P3S	839.168	-	6.21
(iso)Butyryl-CoA-M2*	[13]C2C23H42N7O17P3S	840.171	-	6.21
(iso)Butyryl-CoA-M3*	[13]C3C22H42N7O17P3S	841.174	-	6.21
(iso)Butyryl-CoA-M4*	[13]C4C21H42N7O17P3S	842.178	-	6.21
(iso)Butyryl-CoA-M5*	[13]C5C20H42N7O17P3S	843.181	-	6.21
(iso)Butyryl-CoA-M6*	[13]C6C19H42N7O17P3S	844.184	-	6.21
(iso)Butyryl-CoA-M7*	[13]C7C18H42N7O17P3S	845.188	-	6.21
[13]C3[15]N1 (iso)Butyryl-CooA*	[13]C3[15]N1C22H42N6O17P3S	842.171	335.171	6.21
Tiglyl-CoA-M0**	C26H42N7O17P3S	850.164	343.164	6.5
Tiglyl-CoA-M1**	[13]C1C25H42N7O17P3S	851.168	-	6.5
Tiglyl-CoA-M2**	[13]C2C24H42N7O17P3S	852.171	-	6.5
Tiglyl-CoA-M3**	[13]C3C23H42N7O17P3S	853.174	-	6.5
Tiglyl-CoA-M4**	[13]C4C22H42N7O17P3S	854.178	-	6.5
Tiglyl-CoA-M5**	[13]C5C21H42N7O17P3S	855.181	-	6.5
Tiglyl-CoA-M6**	[13]C6C20H42N7O17P3S	856.184	-	6.5
Tiglyl-CoA-M7**	[13]C7C19H42N7O17P3S	857.188	-	6.5
Tiglyl-CoA-M8**	[13]C8C18H42N7O17P3S	858.191	-	6.5
[13]C3[15]N1 Tiglyl-CoA**	[13]C3[15]N1C23H42N6O17P3S	854.171	347.171	6.5
Succinyl-CoA-M0***	C25H40N7O19P3S	868.139	361.139	4.93	Succinyl-CoA
Succinyl-CoA-M1***	[13]C1C24H40N7O19P3S	869.142	-	4.93
Succinyl-CoA-M2***	[13]C2C23H40N7O19P3S	870.145	-	4.93
Succinyl-CoA-M3***	[13]C3C22H40N7O19P3S	871.149	-	4.93
Succinyl-CoA-M4***	[13]C4C21H40N7O19P3S	872.152	-	4.93
Succinyl-CoA-M5***	[13]C5C20H40N7O19P3S	873.155	-	4.93
Succinyl-CoA-M6***	[13]C6C19H40N7O19P3S	874.159	-	4.93
Succinyl-CoA-M7***	[13]C7C18H40N7O19P3S	875.162	-	4.93
[13]C3[15]N1 Succinyl-CoA***	[13]C3[15]N1C22H40N6O19P3S	872.146	365.146	4.93
HMG-CoA -M0****	C27H44N7O20P3S	912.165	405.165	4.99	DL-3-Hydroxy-3-methylglutaryl-CoA
HMG-CoA -M1****	[13]C1C26H44N7O20P3S	913.168	-	4.99
HMG-CoA -M2****	[13]C2C25H44N7O20P3S	914.172	-	4.99
HMG-CoA -M3****	[13]C3C24H44N7O20P3S	915.175	-	4.99
HMG-CoA -M4****	[13]C4C23H44N7O20P3S	916.178	-	4.99
HMG-CoA -M5****	[13]C5C22H44N7O20P3S	917.182	-	4.99
HMG-CoA -M6****	[13]C6C21H44N7O20P3S	918.185	-	4.99
HMG-CoA -M7****	[13]C7C20H44N7O20P3S	919.188	-	4.99
HMG-CoA -M8****	[13]C8C19H44N7O20P3S	920.192	-	4.99
[13]C3[15]N1 HMG-CoA ****	[13]C3[15]N1C24H44N6O20P3S	916.172	409.172	4.99
CoASH	C21H36N7O16P3S	768.122	261.123	4.9	CoASH
[13]C3[15]N1 CoASH	[13]C3[15]N1C18H36N6O16P3S	772.13	265.13	4.9	Crotonoyl-CoA
Crotonoyl-CoA#	C25H40N7O17P3S	836.149	329.149	5.92
[13]C3[15]N1 Crotonoyl-CoA#	[13]C3[15]N1C22H40N6O17P3S	840.156	333.156	5.92
Isovaleryl-CoA##	C26H44N7O17P3S	852.18	345.18	6.78	Isovaleryl-CoA
[13]C3[15]N1 (Iso)Valeryl-CoA##	[13]C3[15]N1C23H44N6O17P3S	856.187	349.187	6.78
BH(I)B-CoA###	C25H42N7O18P3S	854.159	347.159	5.24	DL-β-Hydroxybutyryl-CoA
[13]C3[15]N1 BH(I)B-CoA###	[13]C3[15]N1C22H42N6O18P3S	858.166	351.166	5.24
2M2PE-CoA####	C27H44N7O17P3S	864.18	357.18	7.19
[13]C3[15]N1 2M2PE-CoA####	[13]C3[15]N1 C24H44N6O17P3S	868.187	361.187	7.19
2-Methyl-3-hydroxybutyryl-CoA#####	C26H44N7O18P3S	868.175	361.175	5.46
[13]C3[15]N1 2-Methyl-3-hydroxybutyryl-CoA#####	[13]C3[15]N1C23H44N6O18P3S	872.182	365.182	5.46
*Butyryl-CoA, isobutyryl-CoA and malonyl-CoA semialdehyde are isobaric and were not distinguished in this analysis.
**Tiglyl-CoA and 3-Methylcrotonoyl-CoA are isobaric and not distinguished in this analysis
***Succinyl-CoA and Methylmalonyl-CoA are isobaric and not distinguished in this analysis
**** 3-hydroxymethylglutaryl-CoA (HMG-CoA). HMG-CoA, (3S)-3-Hydroxyadipyl-CoA, 3-Hydroxypentanoyl-CoA, (2S,3R)-3-hydroxy-2-methylpentanedioyl-CoA, and 2-Ethyl-2-hydroxybutanedioyl-CoA are isobaric and not distinguished in this analysis.
#Crotonoyl-CoA, Methacrylyl-CoA and 3-Butenyl-CoA are isobaric and not distinguished in this analysis.
##Isovaleryl-CoA and 2-Methylbutyryl-CoA are isobaric and not distinguished in this analysis
### 3-hydroxy(iso)butyryl-CoA (BH(I)B-CoA). (R)-3-hydroxybutyryl-CoA, (R)-3-Hydroxyisobutyryl-CoA, (S)-3-Hydroxyisobutyryl-CoA, and (S)-3-hydroxybutanoyl-CoA are isobaric and not distinguished in this analysis
#### trans-2-methyl-pentenoyl-CoA (2M2PE-CoA). 2M2PE-CoA, trans-2-Hexenoyl-CoA, trans-3-Hexenoyl-CoA, and 4-Hexenoyl-CoA are isobaric and not distinguished in this analysis.
#####2-Methyl-3-hydroxybutyryl-CoA, (2S,3R)-3-Hydroxy-2-methylbutanoyl-CoA, 4-Hydroxyvaleryl-CoA, 3-Hydroxyvaleryl-CoA, 5-hydroxypentanoyl-CoA, and 3-Hydroxyisovaleryl-CoA are isobaric and not distinguished in this analysis

[truncated: 3 more sheets: Supplementary Table 11, Supplementary Table 12, Supplementary Table 13]
